# Supplementary material for: Brain cell-released Cyclophilin A induces neuroinflammation and exacerbates blood–brain barrier injury in acute ischemic stroke
Source: Front Neurol. 2026 Jun 18;17:1791750. doi: 10.3389/fneur.2026.1791750 (PMC13322859; doi:10.3389/fneur.2026.1791750)
Supplement: Supplementary file 1 [file Data_Sheet_1.ZIP]

Archive with 3 entries (2 files):
- Ethical Certificates/
- Ethical Certificates/2026.1.12 Hainan Affiliated Hospital of Hainan Medical University Ethics Committee Approval (Rat).pdf
- Ethical Certificates/2026.1.12 Hainan Provincial Hospital of Traditional Chinese Medicine, Hainan Medical University Ethical Review Approval (Human).pdf
