# Supplementary material for: Brain cell-released Cyclophilin A induces neuroinflammation and exacerbates blood–brain barrier injury in acute ischemic stroke
Source: Front Neurol. 2026 Jun 18;17:1791750. doi: 10.3389/fneur.2026.1791750 (PMC13322859; doi:10.3389/fneur.2026.1791750)
Supplement: Supplementary file 3 [file Data_Sheet_11.ZIP]

Archive with 57 entries (48 files):
- Figure 8 bEnd.3 OGDR WB images/
- Figure 8 bEnd.3 OGDR WB images/Claudin-5/
- Figure 8 bEnd.3 OGDR WB images/Claudin-5/Claudin-5 1 in Fig 8A Annotated 20260325.tif
- Figure 8 bEnd.3 OGDR WB images/Claudin-5/Claudin-5 2.tif
- Figure 8 bEnd.3 OGDR WB images/Claudin-5/Claudin-5 3.tif
- Figure 8 bEnd.3 OGDR WB images/Claudin-5/β-actin 1 in Fig 8A Annotated 20260325.tif
- Figure 8 bEnd.3 OGDR WB images/Claudin-5/β-actin 2.tif
- Figure 8 bEnd.3 OGDR WB images/Claudin-5/β-actin 3.tif
- Figure 8 bEnd.3 OGDR WB images/COX-2/
- Figure 8 bEnd.3 OGDR WB images/COX-2/COX-2 1 in Fig 8F Annotated 20260325.tif
- Figure 8 bEnd.3 OGDR WB images/COX-2/COX-2 2.tif
- Figure 8 bEnd.3 OGDR WB images/COX-2/COX-2 3.tif
- Figure 8 bEnd.3 OGDR WB images/COX-2/β-actin 1 in Fig 8F Annotated 20260325.tif
- Figure 8 bEnd.3 OGDR WB images/COX-2/β-actin 2.tif
- Figure 8 bEnd.3 OGDR WB images/COX-2/β-actin 3.tif
- Figure 8 bEnd.3 OGDR WB images/IL-1β/
- Figure 8 bEnd.3 OGDR WB images/IL-1β/IL-1β 1 in Fig 8F Annotated 20260325.tif
- Figure 8 bEnd.3 OGDR WB images/IL-1β/IL-1β 2.tif
- Figure 8 bEnd.3 OGDR WB images/IL-1β/IL-1β 3.tif
- Figure 8 bEnd.3 OGDR WB images/IL-1β/β-actin 1 in Fig 8F Annotated 20260325.tif
- Figure 8 bEnd.3 OGDR WB images/IL-1β/β-actin 2.tif
- Figure 8 bEnd.3 OGDR WB images/IL-1β/β-actin 3.tif
- Figure 8 bEnd.3 OGDR WB images/IL-6/
- Figure 8 bEnd.3 OGDR WB images/IL-6/IL-6 1 in Fig 8F Annotated 20260325.tif
- Figure 8 bEnd.3 OGDR WB images/IL-6/IL-6 2.tif
- Figure 8 bEnd.3 OGDR WB images/IL-6/IL-6 3.tif
- Figure 8 bEnd.3 OGDR WB images/IL-6/β-actin 1 in Fig 8F Annotated 20260325.tif
- Figure 8 bEnd.3 OGDR WB images/IL-6/β-actin 2.tif
- Figure 8 bEnd.3 OGDR WB images/IL-6/β-actin 3.tif
- Figure 8 bEnd.3 OGDR WB images/MMP-2/
- Figure 8 bEnd.3 OGDR WB images/MMP-2/MMP-2 1 in Fig 8A Annotated 20260325.tif
- Figure 8 bEnd.3 OGDR WB images/MMP-2/MMP-2 2.tif
- Figure 8 bEnd.3 OGDR WB images/MMP-2/MMP-2 3.tif
- Figure 8 bEnd.3 OGDR WB images/MMP-2/β-actin 1 in Fig 8A Annotatedd 20260325.tif
- Figure 8 bEnd.3 OGDR WB images/MMP-2/β-actin 2.tif
- Figure 8 bEnd.3 OGDR WB images/MMP-2/β-actin 3.tif
- Figure 8 bEnd.3 OGDR WB images/MMP-9/
- Figure 8 bEnd.3 OGDR WB images/MMP-9/MMP-9 1 in Fig 8A Annotated 20260325.tif
- Figure 8 bEnd.3 OGDR WB images/MMP-9/MMP-9 2.tif
- Figure 8 bEnd.3 OGDR WB images/MMP-9/MMP-9 3.tif
- Figure 8 bEnd.3 OGDR WB images/MMP-9/β-actin 1 in Fig 8A Annotated 20260325.tif
- Figure 8 bEnd.3 OGDR WB images/MMP-9/β-actin 2.tif
- Figure 8 bEnd.3 OGDR WB images/MMP-9/β-actin 3.tif
- Figure 8 bEnd.3 OGDR WB images/Occludin/
- Figure 8 bEnd.3 OGDR WB images/Occludin/Occludin 1 in Fig 8A Annotated 20260325.tif
- Figure 8 bEnd.3 OGDR WB images/Occludin/Occludin 2.tif
- Figure 8 bEnd.3 OGDR WB images/Occludin/Occludin 3.tif
- Figure 8 bEnd.3 OGDR WB images/Occludin/β-actin 2 1 in Fig 8A Annotated 20260325.tif
- Figure 8 bEnd.3 OGDR WB images/Occludin/β-actin 2.tif
- Figure 8 bEnd.3 OGDR WB images/Occludin/β-actin 3.tif
- Figure 8 bEnd.3 OGDR WB images/TNF-α/
- Figure 8 bEnd.3 OGDR WB images/TNF-α/TNF-α 1 in Fig 8F Annotated 20260325.tif
- Figure 8 bEnd.3 OGDR WB images/TNF-α/TNF-α 2.tif
- Figure 8 bEnd.3 OGDR WB images/TNF-α/TNF-α 3.tif
- Figure 8 bEnd.3 OGDR WB images/TNF-α/β-actin 1 in Fig 8F Annotated 20260325.tif
- Figure 8 bEnd.3 OGDR WB images/TNF-α/β-actin 2.tif
- Figure 8 bEnd.3 OGDR WB images/TNF-α/β-actin 3.tif
