# Supplementary material for: Brain cell-released Cyclophilin A induces neuroinflammation and exacerbates blood–brain barrier injury in acute ischemic stroke
Source: Front Neurol. 2026 Jun 18;17:1791750. doi: 10.3389/fneur.2026.1791750 (PMC13322859; doi:10.3389/fneur.2026.1791750)
Supplement: Supplementary file 4 [file Data_Sheet_12.ZIP]

Archive with 2 entries (1 files):
- Supplementary material Figure 1/
- Supplementary material Figure 1/Intracerebroventricular injection of Evans blue.jpg
