# Supplementary material for: Brain cell-released Cyclophilin A induces neuroinflammation and exacerbates blood–brain barrier injury in acute ischemic stroke
Source: Front Neurol. 2026 Jun 18;17:1791750. doi: 10.3389/fneur.2026.1791750 (PMC13322859; doi:10.3389/fneur.2026.1791750)
Supplement: Supplementary file 5 [file Data_Sheet_2.ZIP]

Archive with 9 entries (5 files):
- Figure 1/
- Figure 1/Figure 1A-B Human Serum CypA/
- Figure 1/Figure 1A-B Human Serum CypA/1.2026.1.19 Correlation between serum CypA levels and NIHSS scores in AIS patients..xlsx
- Figure 1/Figure 1A-B Human Serum CypA/1.2026.1.19 ELISA experimental results of human serum.xls
- Figure 1/Figure 1A-B Human Serum CypA/1.2026.3.24 Correlation between serum CypA levels and NIHSS scores in AIS patients..xlsx
- Figure 1/Figure 1C-D Rat Serum and CSF CypA/
- Figure 1/Figure 1C-D Rat Serum and CSF CypA/1.2026.1.19 ELISA experimental results of rat serum and cerebrospinal fluid.xls
- Figure 1/Figure 1E-G Cell Supernatant CypA/
- Figure 1/Figure 1E-G Cell Supernatant CypA/1.2026.1.19 ELISA experimental results of cell supernatant.xls
