# Supplementary material for: Brain cell-released Cyclophilin A induces neuroinflammation and exacerbates blood–brain barrier injury in acute ischemic stroke
Source: Front Neurol. 2026 Jun 18;17:1791750. doi: 10.3389/fneur.2026.1791750 (PMC13322859; doi:10.3389/fneur.2026.1791750)
Supplement: Supplementary file 5 [file Data_Sheet_2.ZIP › Figure 1/Figure 1A-B Human Serum CypA/1.2026.1.19 Correlation between serum CypA levels and NIHSS scores in AIS patients..xlsx]

## Sheet: Sheet1
Healthy Controls	NIHSS(score)	CypA
C-1	0	1.31615
C-2	0	1.04035
C-3	0	1.09651
C-4	0	1.428
C-5	0	1.43842
C-6	0	1.48144
Mild Cases	NIHSS(score)	CypA
B-1	3	1.67753
B-2	2	1.71557
B-3	1	1.63541
B-4	2	1.91528
B-5	3	1.59148
B-6	3	1.31569
B-7	2	2.02849
B-8	3	1.58514
B-9	4	1.84237
B-10	5	1.97868
B-11	2	1.88675
B-12	1	1.66575
B-13	5	1.71421
B-14	2	1.81565
B-15	1	1.34558
B-16	5	1.60054
B-17	5	2.18247
Severe Cases	NIHSS(score)	CypA
A-1	12	2.45282
A-2	13	2.47683
A-3	6	2.31289
A-4	6	2.28345
A-5	10	2.43199
