# Supplementary material for: Brain cell-released Cyclophilin A induces neuroinflammation and exacerbates blood–brain barrier injury in acute ischemic stroke
Source: Front Neurol. 2026 Jun 18;17:1791750. doi: 10.3389/fneur.2026.1791750 (PMC13322859; doi:10.3389/fneur.2026.1791750)
Supplement: Supplementary file 5 [file Data_Sheet_2.ZIP › Figure 1/Figure 1A-B Human Serum CypA/1.2026.1.19 ELISA experimental results of human serum.xls]

## Sheet: Human CyPA (1)
			ELISA test results
Kit Name: Human Cyclotropin Cyclophilin A(CyPA)ELISA Detection Kit
Sample type: Serum
Testing instrument: Microplate reader: Rayto RT-6100
Test sample correspondence table
	1	2	3	4	5	6	7	8	9	10	11	12
A	Standard 1	Standard 2	Standard 3	Standard 4	Standard 5	Standard 6	A-1	A-2	A-3	A-4	A5	B-1		A:Severe Cases
B	B-2	B-3	B-4	B-5	B-6	B-7	B-8	B-9	B-10	B-11	B-12	B-13		B:Mild Cases
C	B-14	B-15	B-16	B-17	C-1	C-2	C-3	C-4	C-5	C-6				C:Health Controls
D
E
F
G
H
I. Original Reading (OD Value)
	1	2	3	4	5	6	7	8	9	10	11	12
A	0.0686	0.1313	0.304	0.4903	0.9674	1.7856	0.5865	0.5918	0.5556	0.5491	0.5819	0.4153
B	0.4237	0.406	0.4678	0.3963	0.3354	0.4928	0.3949	0.4517	0.4818	0.4615	0.4127	0.4234
C	0.4458	0.342	0.3983	0.5268	0.3355	0.2746	0.287	0.3602	0.3625	0.372
D
E
F
G
H
Iii. Sample Data Processing (ng/mL)
x	0.0686	0.1313	0.304	0.4903	0.9674	1.7856	Human CyPA
y	0.25	0.5	1	2	4	8	ng/mL
Iii. Sample Data Processing (ng/mL)
	1	2	3	4	5	6	7	8	9	10	11	12
A							2.45282	2.47683	2.31289	2.28345	2.43199	1.67753
B	1.71557	1.63541	1.91528	1.59148	1.31569	2.02849	1.58514	1.84237	1.97868	1.88675	1.66575	1.71421
C	1.81565	1.34558	1.60054	2.18247	1.31615	1.04035	1.09651	1.428	1.43842	1.48144
D
E
F
G
H
