# Supplementary material for: Brain cell-released Cyclophilin A induces neuroinflammation and exacerbates blood–brain barrier injury in acute ischemic stroke
Source: Front Neurol. 2026 Jun 18;17:1791750. doi: 10.3389/fneur.2026.1791750 (PMC13322859; doi:10.3389/fneur.2026.1791750)
Supplement: Supplementary file 5 [file Data_Sheet_2.ZIP › Figure 1/Figure 1A-B Human Serum CypA/1.2026.3.24 Correlation between serum CypA levels and NIHSS scores in AIS patients..xlsx]

## Sheet: Sheet1
Healthy Controls	NIHSS(score)	CypA(ng/mL)	Age	Gender	LDL(mmol/L)	Total CHOL(mmol/L)	FBG(mmol/L)	HbAlc(%)	Systolic pressure (mmHg)	Diastolic pressure (mmHg)	Smoke
C-1	0	1.31615	57	Female	3.18	5.73	5.98	N/A	95	67	Yes
C-2	0	1.04035	72	Male	3.39	4.85	4.89	N/A	102	78	Yes
C-3	0	1.09651	74	Female	3.64	6.45	5.81	N/A	119	80	No
C-4	0	1.428	58	Male	2	3.73	5.65	N/A	110	69	Yes
C-5	0	1.43842	56	Female	3	5.23	5.78	N/A	105	66	No
C-6	0	1.48144	54	Male	2.44	4.59	5.08	N/A	105	80	No
Mild Cases	NIHSS(score)	CypA(ng/mL)
B-1	3	1.67753	69	Male	2.15	3.72	5.98	5.4	138	86	Yes
B-2	2	1.71557	50	Male	2.74	4.81	4.47	4.9	189	120	Yes
B-3	1	1.63541	74	Female	4.89	7.53	4.76	5.9	177	88	No
B-4	2	1.91528	52	Male	1.85	3.19	5.09	6	169	114	Yes
B-5	3	1.59148	74	Male	2.44	4.36	5.08	6	155	96	No
B-6	3	1.31569	43	Male	2.45	5.58	4.73	5.6	155	90	Yes
B-7	2	2.02849	65	Female	2.54	4.88	5.05	5.7	146	97	No
B-8	3	1.58514	67	Male	1.95	3.36	4.3	5.3	164	80	Yes
B-9	4	1.84237	59	Male	3.35	6.22	4.18	5.3	121	31	No
B-10	5	1.97868	71	Female	2.8	4.36	5.4	5.8	173	88	No
B-11	2	1.88675	54	Male	2.32	3.51	3.71	4.9	198	140	Yes
B-12	1	1.66575	70	Male	2.66	4.22	4.03	4.7	125	87	Yes
B-13	5	1.71421	71	Female	4.05	6.17	5.2	4.8	148	85	No
B-14	2	1.81565	78	Female	2.77	4.99	6.74	6.5	179	95	No
B-15	1	1.34558	67	Male	1.78	2.84	4.93	5.5	138	85	No
B-16	5	1.60054	77	Female	4.41	6.36	4.62	5.9	157	90	No
B-17	5	2.18247	71	Female	2.37	4.76	7.37	6	177	116	No
Severe Cases	NIHSS(score)	CypA(ng/mL)
A-1	12	2.45282	59	Female	1.51	2.79	5.9	5.1	129	69	No
A-2	13	2.47683	58	Female	2.19	3.9	5.4	5.2	165	86	Yes
A-3	6	2.31289	67	Male	2.65	4.32	5.3	5.4	151	81	No
A-4	6	2.28345	68	Male	1.87	3.42	5.4	5.5	157	101	No
A-5	10	2.43199	68	Male	1.78	2.86	N/A	5.2	149	96	Yes
