# Supplementary material for: Brain cell-released Cyclophilin A induces neuroinflammation and exacerbates blood–brain barrier injury in acute ischemic stroke
Source: Front Neurol. 2026 Jun 18;17:1791750. doi: 10.3389/fneur.2026.1791750 (PMC13322859; doi:10.3389/fneur.2026.1791750)
Supplement: Supplementary file 5 [file Data_Sheet_2.ZIP › Figure 1/Figure 1C-D Rat Serum and CSF CypA/1.2026.1.19 ELISA experimental results of rat serum and cerebrospinal fluid.xls]

## Sheet: Rat CyPA (1)
			ELISA test results
Kit Name: Rat Cyclophilin Cyclophilin A(CyPA)ELISA Detection Kit
Sample types: Serum, cerebrospinal fluid
Sample processing: Dilute by 2 times
Testing instrument: Microplate reader: Rayto RT-6100
Test sample correspondence table
	1	2	3	4	5	6	7	8	9	10	11	12
A	Standard 1	Standard 2	Standard 3	Standard 4	Standard 5	Standard 6	Serum S112+Sham	Serum S115+Sham	Serum S122+Sham	Serum S123+Sham	Serum S178+Sham	Serum S89+MCAO+Scramble peptide
B	Serum S169+MCAO+Scramble peptide	Serum S173+MCAO+Scramble peptide	Serum S174+MCAO+Scramble peptide	Serum S111+MCAO+Scramble peptide	Serum S124+MCAO+C46 peptide	Serum S125+MCAO+C46 peptide	Serum S164+MCAO+C46 peptide	Serum S172+MCAO+C46 peptide	Serum S175+MCAO+C46 peptide	Cerebrospinal fluid(CSF) S105+Sham	CSF S148+Sham	CSF S173+Sham
C	CSF S179+Sham	CSF S177+Sham	CSF S92+MCAO+Scramble peptide	CSF S165+MCAO+Scramble peptide	CSF S167+MCAO+Scramble peptide	CSF S86+MCAO+Scramble peptide	CSF S95+MCAO+Scramble peptide	CSF S101+MCAO+C46 peptide	CSF S107+MCAO+C46 peptide	CSF S124+MCAO+C46 peptide	CSF S170+MCAO+C46 peptide	CSF S176+MCAO+C46 peptide
D
E
F
G
H
Ii. Standard Curve Analysis
	1	2	3	4	5	6	7	8	9	10	11	12
A	0.0657	0.174	0.2841	0.5275	0.9813	1.7205	0.2464	0.2414	0.2375	0.2465	0.2296	0.3341
B	0.3226	0.3616	0.3367	0.3501	0.3422	0.3243	0.3333	0.3406	0.3448	0.239	0.2521	0.2018
C	0.2173	0.2139	0.2787	0.3213	0.3191	0.2647	0.2926	0.3166	0.29	0.2764	0.2915	0.286
D
E
F
G
H
Ii. Standard Curve Analysis
x	0.0657	0.174	0.2841	0.5275	0.9813	1.7205	Rat CyPA
y	0.25	0.5	1	2	4	8	ng/mL
Iii. Sample Data Processing (ng/mL)
	1	2	3	4	5	6	7	8	9	10	11	12
A							1.67657	1.62944	1.59268	1.67751	1.51821	2.50323
B	2.39483	2.76244	2.52773	2.65404	2.57958	2.41085	2.49569	2.5645	2.60408	1.60681	1.73029	1.25617
C	1.40227	1.37022	1.98103	2.38257	2.36184	1.84906	2.11205	2.33827	2.08754	1.95935	2.10168	2.04984
D
E
F
G
H
