# Supplementary material for: Brain cell-released Cyclophilin A induces neuroinflammation and exacerbates blood–brain barrier injury in acute ischemic stroke
Source: Front Neurol. 2026 Jun 18;17:1791750. doi: 10.3389/fneur.2026.1791750 (PMC13322859; doi:10.3389/fneur.2026.1791750)
Supplement: Supplementary file 5 [file Data_Sheet_2.ZIP › Figure 1/Figure 1E-G Cell Supernatant CypA/1.2026.1.19 ELISA experimental results of cell supernatant.xls]

## Sheet: Mouse CyPA (1)
			ELISA test results
Kit Name: Mouse Cyclophilin Cyclophilin A(CyPA)ELISA Detection Kit
Sample type: Cell supernatant
Testing instrument: Microplate reader: Rayto RT-6100
Test sample correspondence table
	1	2	3	4	5	6	7	8	9	10	11	12
A	Standard 1	Standard 2	Standard 3	Standard 4	Standard 5	Standard 6	LPS BV2 P25 6.28 con1	LPS BV2 P35 7.20 con1	LPS BV2 P16 7.28 con3	LPS BV2 P35 7.20 Scramble peptide3	LPS BV2 P16 7.28 Scramble peptide1	LPS BV2 P16 7.28 Scramble peptide2
B	LPS BV2 P25 6.28 C46 peptide 2	LPS BV2 P35 7.20 C46 peptide 2	LPS BV2 P35 7.20 C46 peptide 3	OGD/R BV2 P30 7.9 con2	OGD/R BV2 P18 7.20 con2	OGD/R BV2 P18 8.1 con2	OGD/R BV2 P30 7.9 Scramble peptide1	OGD/R BV2 P18 8.1Scramble peptide2	OGD/R BV2 P18 8.1Scramble peptide3	OGD/R BV2 P30 7.9 C46 peptide 2	OGD/R BV2 P30 7.9 C46 peptide 3	OGD/R BV2 P35 7.20 C46 peptide 3
C	OGD/R bEnd.3 P13 6.26 con3	OGD/R bEnd.3 P8 7.30 con2	OGD/R bEnd.3 P8 7.30 con5	OGD/R bEnd.3 P13 6.26 Scramble peptide1	OGD/R bEnd.3 P8 7.30Scramble peptide3	OGD/R bEnd.3 P8 7.30Scramble peptide4	OGD/R bEnd.3 P13 6.26 C46 peptide 1	OGD/R bEnd.3 P8 7.30 C46 peptide 2	OGD/R bEnd.3 P11 7.4 C46 peptide 1
D
E
F
G
H
I. Original Reading (OD Value)
	1	2	3	4	5	6	7	8	9	10	11	12
A	0.0653	0.16	0.2897	0.4698	0.9499	1.7769	0.1462	0.1993	0.155	0.2845	0.3094	0.2777
B	0.2708	0.2654	0.267	0.1719	0.1643	0.1586	0.2478	0.2447	0.2434	0.2572	0.2302	0.2409
C	0.1604	0.1656	0.1524	0.2924	0.2898	0.2734	0.3012	0.2984	0.2872
D
E
F
G
H
Ii. Standard Curve Analysis
x	0.0653	0.16	0.2897	0.4698	0.9499	1.7769	Mouse CyPA
y	0.25	0.5	1	2	4	8	ng/mL
Iii. Sample Data Processing (ng/mL)
	1	2	3	4	5	6	7	8	9	10	11	12
A							0.464148	0.707038	0.504401	1.09676	1.21066	1.06566
B	1.03409	1.00939	1.01671	0.581705	0.546941	0.520868	0.928887	0.914707	0.90876	0.971884	0.848381	0.897325
C	0.529102	0.552888	0.492508	1.1329	1.121	1.04599	1.17315	1.16034	1.10911
D
E
F
G
H
