# Supplementary material for: Brain cell-released Cyclophilin A induces neuroinflammation and exacerbates blood–brain barrier injury in acute ischemic stroke
Source: Front Neurol. 2026 Jun 18;17:1791750. doi: 10.3389/fneur.2026.1791750 (PMC13322859; doi:10.3389/fneur.2026.1791750)
Supplement: Supplementary file 6 [file Data_Sheet_3.ZIP]

Archive with 22 entries (18 files):
- Figure 2/
- Figure 2/Figure 2A-B C46 Peptide and Control Peptide Chemical Structures/
- Figure 2/Figure 2A-B C46 Peptide and Control Peptide Chemical Structures/Dav-His-Ala-Gly-Pro-Ile-NHBn(C46).jpg
- Figure 2/Figure 2A-B C46 Peptide and Control Peptide Chemical Structures/Leu-Ser-Glu-Thr-Lys-Pro-Ala-Val(Scramble peptide).jpg
- Figure 2/Figure 2D TTC stained image/
- Figure 2/Figure 2D TTC stained image/MCAO+ C46 1.jpg
- Figure 2/Figure 2D TTC stained image/MCAO+ C46 2.jpg
- Figure 2/Figure 2D TTC stained image/MCAO+ C46 3.jpg
- Figure 2/Figure 2D TTC stained image/MCAO+ C46 4.jpg
- Figure 2/Figure 2D TTC stained image/MCAO+ C46 5.jpg
- Figure 2/Figure 2D TTC stained image/MCAO+ Scramble peptide1.jpg
- Figure 2/Figure 2D TTC stained image/MCAO+ Scramble peptide2.jpg
- Figure 2/Figure 2D TTC stained image/MCAO+ Scramble peptide3.jpg
- Figure 2/Figure 2D TTC stained image/MCAO+ Scramble peptide4.jpg
- Figure 2/Figure 2D TTC stained image/MCAO+ Scramble peptide5.jpg
- Figure 2/Figure 2D TTC stained image/Sham1.jpg
- Figure 2/Figure 2D TTC stained image/Sham2.jpg
- Figure 2/Figure 2D TTC stained image/Sham3.jpg
- Figure 2/Figure 2D TTC stained image/Sham4.jpg
- Figure 2/Figure 2D TTC stained image/Sham5.jpg
- Figure 2/Figure 2G/
- Figure 2/Figure 2G/2026.1.19 Longa’s 5-point scale.xlsx
