# Supplementary material for: Brain cell-released Cyclophilin A induces neuroinflammation and exacerbates blood–brain barrier injury in acute ischemic stroke
Source: Front Neurol. 2026 Jun 18;17:1791750. doi: 10.3389/fneur.2026.1791750 (PMC13322859; doi:10.3389/fneur.2026.1791750)
Supplement: Supplementary file 6 [file Data_Sheet_3.ZIP › Figure 2/Figure 2G/2026.1.19 Longa’s 5-point scale.xlsx]

## Sheet: Sheet1
Neurofunctional behavior score
Sham	MCAO+Scramble	MCAO+C46
0	3	2
0	3	2
0	2	1
0	2	1
0	2	1
