# Supplementary material for: Brain cell-released Cyclophilin A induces neuroinflammation and exacerbates blood–brain barrier injury in acute ischemic stroke
Source: Front Neurol. 2026 Jun 18;17:1791750. doi: 10.3389/fneur.2026.1791750 (PMC13322859; doi:10.3389/fneur.2026.1791750)
Supplement: Supplementary file 7 [file Data_Sheet_4.ZIP]

Archive with 19 entries (16 files):
- Figure 3A-B Evans Blue leakage/
- Figure 3A-B Evans Blue leakage/Figure 3A Evans Blue leakage images/
- Figure 3A-B Evans Blue leakage/Figure 3A Evans Blue leakage images/MCAO+ Scramble peptide1.jpg
- Figure 3A-B Evans Blue leakage/Figure 3A Evans Blue leakage images/MCAO+ Scramble peptide2.jpg
- Figure 3A-B Evans Blue leakage/Figure 3A Evans Blue leakage images/MCAO+ Scramble peptide3.jpg
- Figure 3A-B Evans Blue leakage/Figure 3A Evans Blue leakage images/MCAO+ Scramble peptide4.jpg
- Figure 3A-B Evans Blue leakage/Figure 3A Evans Blue leakage images/MCAO+ Scramble peptide5.jpg
- Figure 3A-B Evans Blue leakage/Figure 3A Evans Blue leakage images/MCAO+C46 1.jpg
- Figure 3A-B Evans Blue leakage/Figure 3A Evans Blue leakage images/MCAO+C46 2.jpg
- Figure 3A-B Evans Blue leakage/Figure 3A Evans Blue leakage images/MCAO+C46 3.jpg
- Figure 3A-B Evans Blue leakage/Figure 3A Evans Blue leakage images/MCAO+C46 4.jpg
- Figure 3A-B Evans Blue leakage/Figure 3A Evans Blue leakage images/MCAO+C46 5.jpg
- Figure 3A-B Evans Blue leakage/Figure 3A Evans Blue leakage images/Sham1.jpg
- Figure 3A-B Evans Blue leakage/Figure 3A Evans Blue leakage images/Sham2.jpg
- Figure 3A-B Evans Blue leakage/Figure 3A Evans Blue leakage images/Sham3.jpg
- Figure 3A-B Evans Blue leakage/Figure 3A Evans Blue leakage images/Sham4.jpg
- Figure 3A-B Evans Blue leakage/Figure 3A Evans Blue leakage images/Sham5.jpg
- Figure 3A-B Evans Blue leakage/Figure 3B Evans Blue leakage data statistics/
- Figure 3A-B Evans Blue leakage/Figure 3B Evans Blue leakage data statistics/3.2026.1.19Evans Blue leakage data statistics.xlsx
