# Supplementary material for: Brain cell-released Cyclophilin A induces neuroinflammation and exacerbates blood–brain barrier injury in acute ischemic stroke
Source: Front Neurol. 2026 Jun 18;17:1791750. doi: 10.3389/fneur.2026.1791750 (PMC13322859; doi:10.3389/fneur.2026.1791750)
Supplement: Supplementary file 7 [file Data_Sheet_4.ZIP › Figure 3A-B Evans Blue leakage/Figure 3B Evans Blue leakage data statistics/3.2026.1.19Evans Blue leakage data statistics.xlsx]

## Sheet: Sheet1
		Blank group				Sham group
		S160+Blank	S161+Blank	S162+Blank		S154+Sham	S156+Sham	S157+Sham	S173+Sham	S174+Sham
	OD value 1	0.8953	0.8803	0.7594		0.9614	0.9274	0.89	0.8193	0.856
	OD value 2	0.8915	0.8903	0.7586		0.9678	0.9266	0.9498	0.9893	0.8639
		Scramble peptide group						C46 group
		S137+MCAO+Scramble peptide	S140+MCAO+Scramble peptide	S142+MCAO+Scramble peptide	S143+MCAO+Scramble peptide	S145+MCAO+Scramble peptide		S150+MCAO+C46	S151+MCAO+C46	S153+MCAO+C46	S170+MCAO+C46	S171+MCAO+C46
	OD value 1	1.4999	1.383	1.2007	1.3737	1.3872		1.1196	1.2954	1.0646	1.041	1.2274
	OD value 2	1.3517	1.3679	1.2322	1.3963	1.3384		1.2529	1.3261	1.0144	1.1438	1.2434
	OD value of EB standard	0.3261	0.1824	0.1136	0.0755	0.0594	0.047	0.0424
	Concentration of EB standard (μg/mL)	8	4	2	1	0.5	0.25	0.125
		Blank group				Sham group
		S160+Blank	S161+Blank	S162+Blank		S154+Sham	S156+Sham	S157+Sham	S173+Sham	S174+Sham
	EB content in sample to be tested (μg/mL)=27.888*X-1.1041	23.864	23.4457	20.074		25.7074	24.7592	23.7162	21.7445	22.768
		23.7581	23.7246	20.0517		25.8859	24.7369	25.3839	26.4855	22.9883
		Scramble peptide group						C46 group
		S137+MCAO+Scramble peptide	S140+MCAO+Scramble peptide	S142+MCAO+Scramble peptide	S143+MCAO+Scramble peptide	S145+MCAO+Scramble peptide		S150+MCAO+C46	S151+MCAO+C46	S153+MCAO+C46	S170+MCAO+C46	S171+MCAO+C46
		40.7251	37.465	32.381	37.2056	37.5821		30.1193	35.022	28.5855	27.9273	33.1256
		36.5921	37.0439	33.2595	37.8359	36.2212		33.8368	35.8782	27.1855	30.7942	33.5718
		Blank group				Sham group
		S160+Blank	S161+Blank	S162+Blank		S154+Sham	S156+Sham	S157+Sham	S173+Sham	S174+Sham
	EB content in brain tissue (μg/g) = [EB content in sample to be tested (μg/mL) * formamide capacity (mL)] / brain wet weight (g).	119.32	117.229	100.37		128.537	123.796	118.581	108.723	113.84
		118.79	118.623	100.259		129.43	123.685	126.92	132.427	114.942
		Scramble peptide group						C46 group
		S137+MCAO+Scramble peptide	S140+MCAO+Scramble peptide	S142+MCAO+Scramble peptide	S143+MCAO+Scramble peptide	S145+MCAO+Scramble peptide		S150+MCAO+C46	S151+MCAO+C46	S153+MCAO+C46	S170+MCAO+C46	S171+MCAO+C46
		203.626	187.39	161.905	186.028	187.911		150.597	175.11	142.927	139.637	165.628
		182.961	185.283	166.297	189.18	181.106		169.184	179.391	135.927	154.024	167.859
		Blank group				Sham group
		S160+Blank	S161+Blank	S162+Blank		S154+Sham	S156+Sham	S157+Sham	S173+Sham	S174+Sham
	Average value	112.432				128.983	123.74	122.75	120.575	114.391
	Average value minus blank					16.5515	11.3086	10.3186	8.1433	1.95913
		Scramble peptide group						C46 group
		S137+MCAO+Scramble peptide	S140+MCAO+Scramble peptide	S142+MCAO+Scramble peptide	S143+MCAO+Scramble peptide	S145+MCAO+Scramble peptide		S150+MCAO+C46	S151+MCAO+C46	S153+MCAO+C46	S170+MCAO+C46	S171+MCAO+C46
	Average value	193.293	186.336	164.101	187.604	184.508		159.89	177.25	139.427	146.83	166.744
	Average value minus blank	80.8613	73.9047	51.6695	75.1721	72.0765		47.4584	64.8187	26.9956	34.3984	54.3119
