# Supplementary material for: Brain cell-released Cyclophilin A induces neuroinflammation and exacerbates blood–brain barrier injury in acute ischemic stroke
Source: Front Neurol. 2026 Jun 18;17:1791750. doi: 10.3389/fneur.2026.1791750 (PMC13322859; doi:10.3389/fneur.2026.1791750)
Supplement: Supplementary file 8 [file Data_Sheet_5.ZIP]

Archive with 45 entries (40 files):
- Figure 3C WB images/
- Figure 3C WB images/Claudin-5/
- Figure 3C WB images/Claudin-5/Claudin-5 1 in Fig 3C Annotated 20260325.tif
- Figure 3C WB images/Claudin-5/Claudin-5 2.tif
- Figure 3C WB images/Claudin-5/Claudin-5 3.tif
- Figure 3C WB images/Claudin-5/Claudin-5 4.tif
- Figure 3C WB images/Claudin-5/Claudin-5 5.tif
- Figure 3C WB images/Claudin-5/β-actin 1 in Fig 3C Annotated 20260325.tif
- Figure 3C WB images/Claudin-5/β-actin 2.tif
- Figure 3C WB images/Claudin-5/β-actin 3.tif
- Figure 3C WB images/Claudin-5/β-actin 4.tif
- Figure 3C WB images/Claudin-5/β-actin 5.tif
- Figure 3C WB images/MMP-2/
- Figure 3C WB images/MMP-2/MMP-2 1 in Fig 3C Annotated 20260325.tif
- Figure 3C WB images/MMP-2/MMP-2 2.tif
- Figure 3C WB images/MMP-2/MMP-2 3.tif
- Figure 3C WB images/MMP-2/MMP-2 4.tif
- Figure 3C WB images/MMP-2/MMP-2 5.tif
- Figure 3C WB images/MMP-2/β-actin 1 in Fig 3C Annotated 20260325.tif
- Figure 3C WB images/MMP-2/β-actin 2.tif
- Figure 3C WB images/MMP-2/β-actin 3.tif
- Figure 3C WB images/MMP-2/β-actin 4.tif
- Figure 3C WB images/MMP-2/β-actin 5.tif
- Figure 3C WB images/MMP-9/
- Figure 3C WB images/MMP-9/MMP-9 1 in Fig 3C Annotated 20260325.tif
- Figure 3C WB images/MMP-9/MMP-9 2.tif
- Figure 3C WB images/MMP-9/MMP-9 3.tif
- Figure 3C WB images/MMP-9/MMP-9 4.tif
- Figure 3C WB images/MMP-9/MMP-9 5.tif
- Figure 3C WB images/MMP-9/β-actin 1 in Fig 3C Annotated 20260325.tif
- Figure 3C WB images/MMP-9/β-actin 2.tif
- Figure 3C WB images/MMP-9/β-actin 3.tif
- Figure 3C WB images/MMP-9/β-actin 4.tif
- Figure 3C WB images/MMP-9/β-actin 5.tif
- Figure 3C WB images/Occludin/
- Figure 3C WB images/Occludin/Occludin 1 in Fig 3C Annotated 20260325.tif
- Figure 3C WB images/Occludin/Occludin 2.tif
- Figure 3C WB images/Occludin/Occludin 3.tif
- Figure 3C WB images/Occludin/Occludin 4.tif
- Figure 3C WB images/Occludin/Occludin 5.tif
- Figure 3C WB images/Occludin/β-actin 1 in Fig 3C Annotated 20260325.tif
- Figure 3C WB images/Occludin/β-actin 2.tif
- Figure 3C WB images/Occludin/β-actin 3.tif
- Figure 3C WB images/Occludin/β-actin 4.tif
- Figure 3C WB images/Occludin/β-actin 5.tif
