# Supplementary material for: Brain cell-released Cyclophilin A induces neuroinflammation and exacerbates blood–brain barrier injury in acute ischemic stroke
Source: Front Neurol. 2026 Jun 18;17:1791750. doi: 10.3389/fneur.2026.1791750 (PMC13322859; doi:10.3389/fneur.2026.1791750)
Supplement: Supplementary file 9 [file Data_Sheet_6.ZIP]

Archive with 46 entries (45 files):
- Figure 4A Iba-1 images/
- Figure 4A Iba-1 images/DAPI MCAO+C46 1.tiff
- Figure 4A Iba-1 images/DAPI MCAO+C46 2.tiff
- Figure 4A Iba-1 images/DAPI MCAO+C46 3.tiff
- Figure 4A Iba-1 images/DAPI MCAO+C46 4.tiff
- Figure 4A Iba-1 images/DAPI MCAO+C46 5.tiff
- Figure 4A Iba-1 images/DAPI MCAO+Scramble peptide 1.tiff
- Figure 4A Iba-1 images/DAPI MCAO+Scramble peptide 2.tiff
- Figure 4A Iba-1 images/DAPI MCAO+Scramble peptide 3.tiff
- Figure 4A Iba-1 images/DAPI MCAO+Scramble peptide 4.tiff
- Figure 4A Iba-1 images/DAPI MCAO+Scramble peptide 5.tiff
- Figure 4A Iba-1 images/DAPI Sham 1.tiff
- Figure 4A Iba-1 images/DAPI Sham 2.tiff
- Figure 4A Iba-1 images/DAPI Sham 3.tiff
- Figure 4A Iba-1 images/DAPI Sham 4.tiff
- Figure 4A Iba-1 images/DAPI Sham 5.tiff
- Figure 4A Iba-1 images/Iba-1 MCAO+C46 1.tiff
- Figure 4A Iba-1 images/Iba-1 MCAO+C46 2.tiff
- Figure 4A Iba-1 images/Iba-1 MCAO+C46 3.tiff
- Figure 4A Iba-1 images/Iba-1 MCAO+C46 4.tiff
- Figure 4A Iba-1 images/Iba-1 MCAO+C46 5.tiff
- Figure 4A Iba-1 images/Iba-1 MCAO+Scramble peptide 1.tiff
- Figure 4A Iba-1 images/Iba-1 MCAO+Scramble peptide 2.tiff
- Figure 4A Iba-1 images/Iba-1 MCAO+Scramble peptide 3.tiff
- Figure 4A Iba-1 images/Iba-1 MCAO+Scramble peptide 4.tiff
- Figure 4A Iba-1 images/Iba-1 MCAO+Scramble peptide 5.tiff
- Figure 4A Iba-1 images/Iba-1 Sham 1.tiff
- Figure 4A Iba-1 images/Iba-1 Sham 2.tiff
- Figure 4A Iba-1 images/Iba-1 Sham 3.tiff
- Figure 4A Iba-1 images/Iba-1 Sham 4.tiff
- Figure 4A Iba-1 images/Iba-1 Sham 5.tiff
- Figure 4A Iba-1 images/Merge MCAO+C46 1.tiff
- Figure 4A Iba-1 images/Merge MCAO+C46 2.tiff
- Figure 4A Iba-1 images/Merge MCAO+C46 3.tiff
- Figure 4A Iba-1 images/Merge MCAO+C46 4.tiff
- Figure 4A Iba-1 images/Merge MCAO+C46 5.tiff
- Figure 4A Iba-1 images/Merge MCAO+Scramble peptide 1.tiff
- Figure 4A Iba-1 images/Merge MCAO+Scramble peptide 2.tiff
- Figure 4A Iba-1 images/Merge MCAO+Scramble peptide 3.tiff
- Figure 4A Iba-1 images/Merge MCAO+Scramble peptide 4.tiff
- Figure 4A Iba-1 images/Merge MCAO+Scramble peptide 5.tiff
- Figure 4A Iba-1 images/Merge Sham 1.tiff
- Figure 4A Iba-1 images/Merge Sham 2.tiff
- Figure 4A Iba-1 images/Merge Sham 3.tiff
- Figure 4A Iba-1 images/Merge Sham 4.tiff
- Figure 4A Iba-1 images/Merge Sham 5.tiff
