# Supplementary material for: Brain cell-released Cyclophilin A induces neuroinflammation and exacerbates blood–brain barrier injury in acute ischemic stroke
Source: Front Neurol. 2026 Jun 18;17:1791750. doi: 10.3389/fneur.2026.1791750 (PMC13322859; doi:10.3389/fneur.2026.1791750)
Supplement: Supplementary file 11 [file Data_Sheet_8.ZIP]

Archive with 45 entries (40 files):
- Figure 5 Rat WB images/
- Figure 5 Rat WB images/COX-2/
- Figure 5 Rat WB images/COX-2/COX-2 1 in Fig 5A Annotated 20260325.tif
- Figure 5 Rat WB images/COX-2/COX-2 2.tif
- Figure 5 Rat WB images/COX-2/COX-2 3.tif
- Figure 5 Rat WB images/COX-2/COX-2 4.tif
- Figure 5 Rat WB images/COX-2/COX-2 5.tif
- Figure 5 Rat WB images/COX-2/β-actin 1 in Fig 5A Annotated 20260325.tif
- Figure 5 Rat WB images/COX-2/β-actin 2.tif
- Figure 5 Rat WB images/COX-2/β-actin 3.tif
- Figure 5 Rat WB images/COX-2/β-actin 4.tif
- Figure 5 Rat WB images/COX-2/β-actin 5.tif
- Figure 5 Rat WB images/IL-1β/
- Figure 5 Rat WB images/IL-1β/IL-1β 1 in Fig 5A Annotated 20260325.tif
- Figure 5 Rat WB images/IL-1β/IL-1β 2.tif
- Figure 5 Rat WB images/IL-1β/IL-1β 3.tif
- Figure 5 Rat WB images/IL-1β/IL-1β 4.tif
- Figure 5 Rat WB images/IL-1β/IL-1β 5.tif
- Figure 5 Rat WB images/IL-1β/β-actin 1 in Fig 5A Annotated 20260325.tif
- Figure 5 Rat WB images/IL-1β/β-actin 2.tif
- Figure 5 Rat WB images/IL-1β/β-actin 3.tif
- Figure 5 Rat WB images/IL-1β/β-actin 4.tif
- Figure 5 Rat WB images/IL-1β/β-actin 5.tif
- Figure 5 Rat WB images/IL-6/
- Figure 5 Rat WB images/IL-6/IL-6 1 in Fig 5A Annotated 20260325.tif
- Figure 5 Rat WB images/IL-6/IL-6 2.tif
- Figure 5 Rat WB images/IL-6/IL-6 3.tif
- Figure 5 Rat WB images/IL-6/IL-6 4.tif
- Figure 5 Rat WB images/IL-6/IL-6 5.tif
- Figure 5 Rat WB images/IL-6/β-actin 1 in Fig 5A Annotated 20260325.tif
- Figure 5 Rat WB images/IL-6/β-actin 2.tif
- Figure 5 Rat WB images/IL-6/β-actin 3.tif
- Figure 5 Rat WB images/IL-6/β-actin 4.tif
- Figure 5 Rat WB images/IL-6/β-actin 5.tif
- Figure 5 Rat WB images/TNF-α/
- Figure 5 Rat WB images/TNF-α/TNF-α 1 in Fig 5A Annotated 20260325.tif
- Figure 5 Rat WB images/TNF-α/TNF-α 2.tif
- Figure 5 Rat WB images/TNF-α/TNF-α 3.tif
- Figure 5 Rat WB images/TNF-α/TNF-α 4.tif
- Figure 5 Rat WB images/TNF-α/TNF-α 5.tif
- Figure 5 Rat WB images/TNF-α/β-actin 1 in Fig 5A Annotated 20260325.tif
- Figure 5 Rat WB images/TNF-α/β-actin 2.tif
- Figure 5 Rat WB images/TNF-α/β-actin 3.tif
- Figure 5 Rat WB images/TNF-α/β-actin 4.tif
- Figure 5 Rat WB images/TNF-α/β-actin 5.tif
